# Supplementary material for: Host-Strain-Specific Responses to Pneumonia Virus of Mice Infection: A Study of Lesions, Viral Load, and Cytokine Expression
Source: Viruses. 2025 Apr 9;17(4):548. doi: 10.3390/v17040548 (PMC12031304; doi:10.3390/v17040548)
Supplement: Supplementary file 1 [file viruses-17-00548-s001.zip]

Archive with 1 entries (1 files):
- viruses-3522701-supplementary.pdf
